# Supplementary material for: Synthesis and Structure of 2-Hydroxypropyl Methacrylate-Capped Isophorone Diisocyanate and Poly(Propylene Glycol) Urethane Mixtures and the Properties of their UV-Cured Co-Networks with Isobornyl Methacrylate
Source: Materials (Basel). 2022 Dec 1;15(23):8586. doi: 10.3390/ma15238586 (PMC9737471; doi:10.3390/ma15238586)
Supplement: Supplementary file 1 [file materials-15-08586-s001.zip]

Archive with 1 entries (1 files):
- materials-1981726-supplementary.pdf
